# Supplementary material for: Isoform-specific deletion of PKM2 constrains tumor initiation in a mouse model of soft tissue sarcoma
Source: Cancer Metab. 2018 May 31;6:6. doi: 10.1186/s40170-018-0179-2 (PMC5977456; doi:10.1186/s40170-018-0179-2)
Supplement: Supplementary file 4 — Table S1. Raw data for LC-MS metabolomics on KP M2+/+ and KP M2-/- sarcomas. Related to Fig. 5. This table contains all the LC-MS metabolomics data. Includes normalization and statistical analysis for each measured metabolite. (XLSX 140 kb) [file 40170_2018_179_MOESM4_ESM.xlsx]

## Sheet: Area ratios (rel abundance)
Mouse#	Mouse	Genotype	Weight	Filename	Acq date	palmitate	alpha-lipoic_acid	N-acetylphenylalanine	phenylacetyl_glutamine	methylthioadenosine	N-acetylmethionine	kynurenic_acid	nicotinamide	C5_carnitines	N-acetylcysteine	uracil	pyruvate	nicotinic_acid	butyryl_carnitine	adenosine	adenine	acetoacetate	creatinine	pantothenic_acid	cysteine	uridine	3-hydroxybutyrate	hypoxanthine	lactate	phenylalanine	propionylcarnitine	phenylalanine-13C9-15N	cAMP	orotate	cytosine	kynurenine	leucine	acetylcarnitine	inosine	leucine_13C6-15N	isoleucine	betaine	methionine	tryptophan	dihydroorotate	Na_acetylglutamine	acetylserine	isoleucine_13C6-15N	methionine_13C6-15N
				160711_TalyaDayton_polar_blank01A	2016-07-12 06:29:40	NF	NF	NF	NF	NF	NF	NF	NF	NF	NF	NF	0	0	NF	NF	NF	NF	NF	NF	NF	NF	NF	NF	NF	NF	NF	NF	0	NF	NF	NF	NF	NF	NF	NF	NF	NF	NF	NF	NF	NF	NF	NF	NF
				160711_TalyaDayton_polar_blank01B	2016-07-12 06:47:57	NF	NF	NF	NF	NF	NF	NF	NF	NF	NF	NF	NF	0	NF	NF	NF	NF	NF	NF	NF	NF	NF	NF	NF	NF	NF	NF	NF	NF	NF	NF	NF	NF	NF	NF	NF	NF	NF	NF	NF	NF	NF	NA	NF
				160711_TalyaDayton_polar_pool01	2016-07-12 07:04:15	0.247355	NF	0.015061	NF	0.436007	0.0697903	0.00541399	4.03549	4.10292	0.00471448	0.982389	1.71914	0.0148498	9.42343	4.3826	0.609713	NF	3.29363	14.5062	0.000392879	0.143816	3.2016	2.63249	211.327	10.1359	2.91943	NA	0.207473	0.115306	0.0151171	0.0526467	17.8991	185.423	2.01817	NA	9.25264	98.1241	12.9808	3.57321	0.0495967	0.301125	3.97606	NA	NA
				160711_TalyaDayton_polar_blank02A	2016-07-12 10:52:27	NF	NF	NF	NF	NF	NF	NF	NF	NF	NF	NF	NF	0	NF	NF	NF	NF	NF	NF	NF	NF	NF	NF	NF	NF	NF	NF	NF	NF	NF	NF	NF	NF	NF	NF	NF	NF	NF	NF	0	NF	NF	NA	NF
				160711_TalyaDayton_polar_blank02B	2016-07-12 11:08:45	NF	NF	NF	NF	NF	NF	NF	NF	NF	NF	NF	NF	0	NF	NF	NF	NF	NF	NF	NF	NF	NF	NF	NF	NF	NF	NF	NF	NF	NF	NF	NF	NF	NF	NF	NF	NF	NF	NF	NF	NF	NF	NA	NF
				160711_TalyaDayton_polar_pool02	2016-07-12 11:25:03	0.221974	NF	0.0146823	NF	0.458144	0.067383	0.00622885	4.20241	3.95032	0.00430825	0.938329	1.63137	0.0155382	9.01866	4.32093	0.596391	NF	3.54414	14.027	0.000806927	0.133193	3.00717	2.46789	202.589	10.0284	2.82676	NA	0.198996	0.114783	0.0171044	0.0519557	18.2367	176.781	2.0425	NA	9.20878	96.7085	12.8819	3.54551	0.0529573	0.322493	3.77236	NA	NA
1895	sarcoma	WT	29.8	160711_TalyaDayton_polar_14	2016-07-12 11:41:21	0.314068	NF	0.0150263	NF	0.88155	0.144601	0.0043735	4.13633	6.46005	0.0151493	1.92628	0.0986191	0.0160874	16.2605	3.03507	0.663847	NF	1.11367	117.097	0.000171975	0.180435	1.7538	2.58468	228.911	10.9374	4.83948	NA	0.279986	0.205202	0.0251031	0.0613608	19.6865	150.797	1.56179	NA	9.24193	207.343	10.5691	4.79437	0.136833	0.431735	7.11189	NA	NA
1912	sarcoma	WT	29.8	160711_TalyaDayton_polar_15	2016-07-12 11:57:39	0.152955	NF	0.0150381	NF	0.738467	0.11839	0.00610413	6.24611	7.06752	0.003124	2.14016	0.286587	0.00526009	13.8983	3.64512	1.10963	NF	1.48034	13.3196	0.000654114	0.225354	1.57759	3.70948	263.179	14.462	4.46897	NA	0.206471	0.283721	0.0249149	0.104575	25.2133	181.316	1.55847	NA	11.8359	221.346	18.4355	5.77151	0.102171	0.429355	4.65398	NA	NA
4225	sarcoma	WT	29.1	160711_TalyaDayton_polar_16	2016-07-12 12:13:57	0	NF	0	NF	0	0.128918	0	0	5.85253	0.017706	0	0.0797272	0	13.2709	0	0	NF	0	6.79999	0.000205197	0	7.65718	0	204.692	NF	4.03775	NF	0	0	0	NF	NF	NF	0	NA	NF	223.262	NF	NF	NF	NF	5.50955	NA	NA
4228	sarcoma	WT	15.5	160711_TalyaDayton_polar_17	2016-07-12 12:30:15	0.214868	NF	0.0111524	NF	0.168027	0.0349347	0.00452783	2.92249	1.63869	0.000684324	0.38724	0.153936	0.00159597	4.82874	1.61945	0.213146	NF	0.4051	1.87514	0.00106309	0.0755463	5.45547	3.28378	74.8752	5.26971	1.52952	NA	0.143524	0.0328084	0.00510077	0.0427604	10.684	75.5464	1.63319	NA	5.42643	39.6446	4.35094	2.42122	0.00279082	0.288963	1.84322	NA	NA
4230	sarcoma	WT	27	160711_TalyaDayton_polar_18	2016-07-12 12:46:33	0.324981	NF	0.0293192	NF	0.326198	0.105141	0.0093645	6.33091	7.65955	0.00255549	1.71263	0.149028	0.00312468	7.96597	4.83887	0.525276	NF	0.795467	2.22018	0.00189061	0.223392	0.772363	3.80226	234.773	12.5564	2.42492	NA	0.321202	0.150796	0.0161795	0.101731	24.3482	55.0908	4.74941	NA	12.2461	125.074	11.1747	4.88772	0.102635	0.414484	4.13344	NA	NA
4737	sarcoma	WT	30.3	160711_TalyaDayton_polar_19	2016-07-12 13:02:51	0.323668	NF	0.0155486	NF	0.512319	0.114125	0.00420656	4.85743	8.11228	0.00905869	1.08527	0.238098	0.00279661	11.9154	3.27579	0.742663	NF	0.921786	12.0538	0.00246243	0.233896	0.525072	0.0172188	241.469	10.6921	3.06417	NA	0.490458	0.13242	0.0206338	0.0411401	25.1204	97.8807	1.83034	NA	9.947	74.866	10.0447	3.53806	0.0803431	0.379008	4.11741	NA	NA
4541	sarcoma	M2 KO	29.8	160711_TalyaDayton_polar_20	2016-07-12 13:19:09	0.316299	NF	0.0170015	NF	1.59052	0.0991011	0.00360211	5.71236	2.68721	0.000544622	0.445024	0.233558	0.00376197	13.657	1.86031	0.802099	NF	1.02692	7.27223	NF	0.104854	13.5419	1.82772	222.306	12.5455	3.02141	NA	0.21702	0.104126	0.0123459	0.0932814	25.9442	200.614	1.15657	NA	11.4049	110.494	13.6358	5.56661	0.0718453	0.367211	4.67224	NA	NA
4733	sarcoma	M2 KO	28	160711_TalyaDayton_polar_21	2016-07-12 13:35:27	0.380894	NF	0.0107001	NF	0.687544	0.158671	0.00449709	4.30626	2.49788	0.0152908	1.9929	0.134926	0.00342342	10.0826	6.53089	0.767181	NF	0.801131	14.1606	0.00117246	0.226253	4.45798	5.79201	234.936	9.38816	1.891	NA	0.197152	0.290567	0.00876252	0.0486637	20.1952	117.84	4.00055	NA	10.6953	82.509	12.5296	3.40802	0.138169	0.48988	5.58674	NA	NA
4144	sarcoma	M2 KO	28.7	160711_TalyaDayton_polar_22	2016-07-12 13:51:45	0.365868	NF	0.0261055	NF	0.524031	0.0809811	0.00775052	3.65551	3.2604	0.0105111	1.95329	0.20573	0.00336541	9.34448	5.4724	0.830766	0.104366	1.05701	6.228	0.000334747	0.107384	15.8532	3.57307	216.391	12.9474	2.56643	NA	0.116678	0.127951	0.0296079	0.0767855	23.6089	137.685	1.87033	NA	10.8976	101.044	10.757	4.92803	0.13171	0.3592	4.73999	NA	NA
4469	sarcoma	M2 KO	28.3	160711_TalyaDayton_polar_23	2016-07-12 14:08:03	0.318245	NF	0.0143395	NF	0.421372	0.0788568	0.00373512	8.72566	3.97941	0.00951832	1.66037	0.130063	0.00410424	11.4206	1.75118	0.609914	NF	0.966129	9.71097	0.00227208	0.37094	3.23255	3.98458	213.297	11.0605	3.45617	NA	0.878028	0.183128	0.0136232	0.0679972	17.4943	132.794	1.88628	NA	8.56803	54.065	10.5037	3.48894	0.0530807	0.508401	4.40549	NA	NA
4473	sarcoma	M2 KO	27.6	160711_TalyaDayton_polar_24	2016-07-12 14:24:22	0.289758	NF	0.0171632	NF	0.718098	0.121592	0.00376138	3.92999	14.0147	0.0141144	0.687027	0.080342	0.00368356	11.042	6.91041	0.866988	NF	0.731698	1.4534	0.00101216	0.11827	1.06989	1.89254	258.443	14.6551	4.82648	NA	0.149343	0.132966	0.0135831	0.0867289	27.7726	114.344	2.05711	NA	13.0353	133.691	19.9253	4.42782	0.0808446	0.478229	8.97337	NA	NA
4535	sarcoma	M2 KO	29.9	160711_TalyaDayton_polar_25	2016-07-12 14:40:40	0.286035	NF	0.0144445	NF	0.674824	0.122484	0.00295783	12.2782	3.60862	0.0210602	2.80818	0.124082	0.00652932	14.2084	6.12121	1.33449	NF	0.96369	2.59284	0.00369786	0.191976	1.98687	9.50311	328.534	13.0293	3.18461	NA	0.235395	0.374926	0.012168	0.0556924	26.4132	166.829	7.16974	NA	12.3446	214.163	19.0107	4.32589	0.0933952	0.44458	8.00615	NA	NA
				160711_TalyaDayton_polar_pool03	2016-07-12 14:56:58	0.244824	NF	0.015076	NF	0.515473	0.0708981	0.00639275	4.56888	4.0413	0.00419073	0.963289	1.68834	0.0193049	8.96259	4.78445	0.684364	NF	3.74677	14.2752	0.000119423	0.137049	3.10425	2.57528	209.988	10.2958	2.85099	NA	0.210679	0.125126	0.0169439	0.0611819	18.1559	180.09	2.24004	NA	9.41295	98.7365	12.5665	3.81069	0.057879	0.307995	3.94082	NA	NA
				160711_TalyaDayton_polar_pool_3ul	2016-07-12 15:13:16	0.238045	NF	0.0158521	NF	0.544619	0.0888803	0.00677878	5.32492	4.36202	0.00495748	0.941792	1.79297	0.0230213	9.47015	4.82109	0.774516	NF	4.12144	13.7548	0.00219171	0.106695	3.44604	2.43306	218.484	10.0187	2.94203	NA	0.215023	0.1371	0.0159813	0.0617545	20.0438	180.506	2.04901	NA	8.77999	101.947	12.6606	3.6792	0.0587611	0.308007	4.4979	NA	NA
				160711_TalyaDayton_polar_pool_0,3X	2016-07-12 15:29:34	0.542592	NF	0.0181939	NF	0.506873	0.0477102	0.00515124	3.54696	4.75154	0.00307395	1.11849	1.98408	0.0150657	10.3378	4.81574	0.536369	NF	2.64209	16.4197	0.000761313	0.165333	3.61306	3.99649	250.85	10.6659	3.08624	NA	0.25252	0.114459	0.0132863	0.0492974	17.7496	220.223	2.1284	NA	10.2542	98.3693	13.1857	3.76919	0.0578654	0.333711	5.03815	NA	NA
				160711_TalyaDayton_polar_pool_0,1X	2016-07-12 15:45:52	0.706926	NF	0.0203496	NF	0.445719	0.0308625	0.00626257	3.19877	4.59567	NF	1.27046	2.28546	0.00962636	10.7077	4.68984	0.65316	NF	2.44173	15.8321	NF	0.172631	3.6054	5.08239	248.647	11.1382	3.09483	NA	0.273689	0.109003	0.00512998	0.0313706	16.3279	223.722	1.88659	NA	9.70276	89.1506	13.4801	3.44957	0.0536417	0.292929	5.19995	NA	NA
				160711_TalyaDayton_polar_blank_endB	2016-07-12 16:02:07	NF	NF	NF	NF	NF	NF	NF	NF	NF	NF	NF	NF	0	NF	NF	NF	NF	0	NF	NF	NF	NF	NF	NF	NF	NF	NF	NF	NF	NF	NF	NF	0	NF	NF	NF	NF	NF	NF	NF	NF	NF	NA	NF
				CV for pooled (area ratio)		0.0587286	#DIV/0!	0.0149337	#DIV/0!	0.0872805	0.0259113	0.0871977	0.0639142	0.0190427	0.0623941	0.0229834	0.0265106	0.144785	0.0275256	0.0559844	0.0752445	#DIV/0!	0.0643374	0.0167959	0.787141	0.0389602	0.0313143	0.0326599	0.0226294	0.0132558	0.0167704	#DIV/0!	0.029345	0.0492068	0.067361	0.0929923	0.00974037	0.0241232	0.0579383	#DIV/0!	0.0115672	0.0106295	0.0168889	0.0400117	0.0778935	0.0351285	0.0279403	#DIV/0!	#DIV/0!
				R for dilution (raw peak area)		#REF!	#REF!	#REF!	#REF!	#REF!	#REF!	#REF!	#REF!	#REF!	#REF!	#REF!	#REF!	#REF!	#REF!	#REF!	#REF!	#REF!	#REF!	#REF!	#REF!	#REF!	#REF!	#REF!	#REF!	#REF!	#REF!	#REF!	#REF!	#REF!	#REF!	#REF!	#REF!	#REF!	#REF!	#REF!	#REF!	#REF!	#REF!	#REF!	#REF!	#REF!	#REF!	#REF!	#REF!
Biological samples only
1895	sarcoma	WT	29.8	160711_TalyaDayton_polar_14	2016-07-12 11:41:21	0.314068	NF	0.0150263	NF	0.88155	0.144601	0.0043735	4.13633	6.46005	0.0151493	1.92628	0.0986191	0.0160874	16.2605	3.03507	0.663847	NF	1.11367	117.097	0.000171975	0.180435	1.7538	2.58468	228.911	10.9374	4.83948	NA	0.279986	0.205202	0.0251031	0.0613608	19.6865	150.797	1.56179	NA	9.24193	207.343	10.5691	4.79437	0.136833	0.431735	7.11189	NA	NA
1912	sarcoma	WT	29.8	160711_TalyaDayton_polar_15	2016-07-12 11:57:39	0.152955	NF	0.0150381	NF	0.738467	0.11839	0.00610413	6.24611	7.06752	0.003124	2.14016	0.286587	0.00526009	13.8983	3.64512	1.10963	NF	1.48034	13.3196	0.000654114	0.225354	1.57759	3.70948	263.179	14.462	4.46897	NA	0.206471	0.283721	0.0249149	0.104575	25.2133	181.316	1.55847	NA	11.8359	221.346	18.4355	5.77151	0.102171	0.429355	4.65398	NA	NA
4225	sarcoma	WT	29.1	160711_TalyaDayton_polar_16	2016-07-12 12:13:57	0	NF	0	NF	0	0.128918	0	0	5.85253	0.017706	0	0.0797272	0	13.2709	0	0	NF	0	6.79999	0.000205197	0	7.65718	0	204.692	NF	4.03775	NF	0	0	0	NF	NF	NF	0	NA	NF	223.262	NF	NF	NF	NF	5.50955	NA	NA
4228	sarcoma	WT	15.5	160711_TalyaDayton_polar_17	2016-07-12 12:30:15	0.214868	NF	0.0111524	NF	0.168027	0.0349347	0.00452783	2.92249	1.63869	0.000684324	0.38724	0.153936	0.00159597	4.82874	1.61945	0.213146	NF	0.4051	1.87514	0.00106309	0.0755463	5.45547	3.28378	74.8752	5.26971	1.52952	NA	0.143524	0.0328084	0.00510077	0.0427604	10.684	75.5464	1.63319	NA	5.42643	39.6446	4.35094	2.42122	0.00279082	0.288963	1.84322	NA	NA
4230	sarcoma	WT	27	160711_TalyaDayton_polar_18	2016-07-12 12:46:33	0.324981	NF	0.0293192	NF	0.326198	0.105141	0.0093645	6.33091	7.65955	0.00255549	1.71263	0.149028	0.00312468	7.96597	4.83887	0.525276	NF	0.795467	2.22018	0.00189061	0.223392	0.772363	3.80226	234.773	12.5564	2.42492	NA	0.321202	0.150796	0.0161795	0.101731	24.3482	55.0908	4.74941	NA	12.2461	125.074	11.1747	4.88772	0.102635	0.414484	4.13344	NA	NA
4737	sarcoma	WT	30.3	160711_TalyaDayton_polar_19	2016-07-12 13:02:51	0.323668	NF	0.0155486	NF	0.512319	0.114125	0.00420656	4.85743	8.11228	0.00905869	1.08527	0.238098	0.00279661	11.9154	3.27579	0.742663	NF	0.921786	12.0538	0.00246243	0.233896	0.525072	0.0172188	241.469	10.6921	3.06417	NA	0.490458	0.13242	0.0206338	0.0411401	25.1204	97.8807	1.83034	NA	9.947	74.866	10.0447	3.53806	0.0803431	0.379008	4.11741	NA	NA
4541	sarcoma	M2 KO	29.8	160711_TalyaDayton_polar_20	2016-07-12 13:19:09	0.316299	NF	0.0170015	NF	1.59052	0.0991011	0.00360211	5.71236	2.68721	0.000544622	0.445024	0.233558	0.00376197	13.657	1.86031	0.802099	NF	1.02692	7.27223	NF	0.104854	13.5419	1.82772	222.306	12.5455	3.02141	NA	0.21702	0.104126	0.0123459	0.0932814	25.9442	200.614	1.15657	NA	11.4049	110.494	13.6358	5.56661	0.0718453	0.367211	4.67224	NA	NA
4733	sarcoma	M2 KO	28	160711_TalyaDayton_polar_21	2016-07-12 13:35:27	0.380894	NF	0.0107001	NF	0.687544	0.158671	0.00449709	4.30626	2.49788	0.0152908	1.9929	0.134926	0.00342342	10.0826	6.53089	0.767181	NF	0.801131	14.1606	0.00117246	0.226253	4.45798	5.79201	234.936	9.38816	1.891	NA	0.197152	0.290567	0.00876252	0.0486637	20.1952	117.84	4.00055	NA	10.6953	82.509	12.5296	3.40802	0.138169	0.48988	5.58674	NA	NA
4144	sarcoma	M2 KO	28.7	160711_TalyaDayton_polar_22	2016-07-12 13:51:45	0.365868	NF	0.0261055	NF	0.524031	0.0809811	0.00775052	3.65551	3.2604	0.0105111	1.95329	0.20573	0.00336541	9.34448	5.4724	0.830766	0.104366	1.05701	6.228	0.000334747	0.107384	15.8532	3.57307	216.391	12.9474	2.56643	NA	0.116678	0.127951	0.0296079	0.0767855	23.6089	137.685	1.87033	NA	10.8976	101.044	10.757	4.92803	0.13171	0.3592	4.73999	NA	NA
4469	sarcoma	M2 KO	28.3	160711_TalyaDayton_polar_23	2016-07-12 14:08:03	0.318245	NF	0.0143395	NF	0.421372	0.0788568	0.00373512	8.72566	3.97941	0.00951832	1.66037	0.130063	0.00410424	11.4206	1.75118	0.609914	NF	0.966129	9.71097	0.00227208	0.37094	3.23255	3.98458	213.297	11.0605	3.45617	NA	0.878028	0.183128	0.0136232	0.0679972	17.4943	132.794	1.88628	NA	8.56803	54.065	10.5037	3.48894	0.0530807	0.508401	4.40549	NA	NA
4473	sarcoma	M2 KO	27.6	160711_TalyaDayton_polar_24	2016-07-12 14:24:22	0.289758	NF	0.0171632	NF	0.718098	0.121592	0.00376138	3.92999	14.0147	0.0141144	0.687027	0.080342	0.00368356	11.042	6.91041	0.866988	NF	0.731698	1.4534	0.00101216	0.11827	1.06989	1.89254	258.443	14.6551	4.82648	NA	0.149343	0.132966	0.0135831	0.0867289	27.7726	114.344	2.05711	NA	13.0353	133.691	19.9253	4.42782	0.0808446	0.478229	8.97337	NA	NA
4535	sarcoma	M2 KO	29.9	160711_TalyaDayton_polar_25	2016-07-12 14:40:40	0.286035	NF	0.0144445	NF	0.674824	0.122484	0.00295783	12.2782	3.60862	0.0210602	2.80818	0.124082	0.00652932	14.2084	6.12121	1.33449	NF	0.96369	2.59284	0.00369786	0.191976	1.98687	9.50311	328.534	13.0293	3.18461	NA	0.235395	0.374926	0.012168	0.0556924	26.4132	166.829	7.16974	NA	12.3446	214.163	19.0107	4.32589	0.0933952	0.44458	8.00615	NA	NA
Comparisons without normalization
Sarcoma		M2 KO vs. WT		p		0.107779	#DIV/0!	0.618132	#DIV/0!	0.162859	0.898828	0.797295	0.200266	0.599778	0.370135	0.467535	0.695715	0.792847	0.890827	0.118407	0.122291	#DIV/0!	0.554459	0.358793	0.40321	0.612698	0.231687	0.149979	0.284495	0.417456	0.727708	#DIV/0!	0.676514	0.294819	0.954676	0.94059	0.453891	0.267454	0.335337	#DIV/0!	0.340029	0.433439	0.250251	0.915126	0.718837	0.193329	0.189375	#DIV/0!	#DIV/0!
				fold change		1.47091	#DIV/0!	1.15879	#DIV/0!	1.75758	1.02411	0.920478	1.57627	0.816735	1.47147	1.31652	0.903286	0.861533	1.02371	1.74521	1.60127	#DIV/0!	1.17603	0.27006	1.58004	1.19289	2.26263	1.98344	1.18111	1.13794	0.930335	#DIV/0!	1.24415	1.50776	0.979969	1.01723	1.12189	1.29335	1.60066	#DIV/0!	1.14561	0.780637	1.31871	1.01751	1.11637	1.13517	1.32936	#DIV/0!	#DIV/0!
Biological samples only, normalized by weight
1895	sarcoma	WT	29.8	160711_TalyaDayton_polar_14	2016-07-12 11:41:21	0.0105392	NA	0.000504239	NA	0.0295822	0.00485239	0.000146762	0.138803	0.21678	0.000508365	0.0646402	0.00330937	0.000539845	0.545655	0.101848	0.0222767	NA	0.0373716	3.92943	5.77097e-06	0.00605486	0.0588523	0.0867341	7.68156	0.367025	0.162399	NA	0.00939549	0.00688596	0.000842387	0.00205909	0.660622	5.06029	0.0524092	NA	0.310132	6.95781	0.354668	0.160885	0.0045917	0.0144877	0.238654	NA	NA
1912	sarcoma	WT	29.8	160711_TalyaDayton_polar_15	2016-07-12 11:57:39	0.00513272	NA	0.000504634	NA	0.0247808	0.00397283	0.000204836	0.209601	0.237165	0.000104832	0.0718173	0.00961702	0.000176513	0.466386	0.12232	0.0372358	NA	0.0496758	0.446965	2.19501e-05	0.00756221	0.0529392	0.124479	8.83152	0.485302	0.149965	NA	0.00692856	0.00952082	0.000836071	0.00350922	0.846085	6.08442	0.0522978	NA	0.397178	7.42773	0.61864	0.193675	0.00342856	0.0144079	0.156174	NA	NA
4225	sarcoma	WT	29.1	160711_TalyaDayton_polar_16	2016-07-12 12:13:57	0	NA	0	NA	0	0.00443016	0	0	0.201118	0.000608455	0	0.00273977	0	0.456043	0	0	NA	0	0.233677	7.05146e-06	0	0.263133	0	7.03408	NA	0.138754	NA	0	0	0	NA	NA	NA	0	NA	NA	7.67222	NA	NA	NA	NA	0.189332	NA	NA
4228	sarcoma	WT	15.5	160711_TalyaDayton_polar_17	2016-07-12 12:30:15	0.0138625	NA	0.00071951	NA	0.0108405	0.00225385	0.000292118	0.188548	0.105722	4.415e-05	0.0249832	0.00993134	0.000102966	0.311531	0.10448	0.0137513	NA	0.0261355	0.120977	6.85865e-05	0.00487396	0.351966	0.211857	4.83066	0.339981	0.0986787	NA	0.00925963	0.00211667	0.000329082	0.00275873	0.689289	4.87396	0.105367	NA	0.350092	2.55772	0.280706	0.156208	0.000180053	0.0186427	0.118918	NA	NA
4230	sarcoma	WT	27	160711_TalyaDayton_polar_18	2016-07-12 12:46:33	0.0120363	NA	0.00108589	NA	0.0120814	0.00389412	0.000346833	0.234478	0.283687	9.46479e-05	0.0634306	0.00551956	0.000115729	0.295036	0.179217	0.0194547	NA	0.0294617	0.0822288	7.00227e-05	0.00827378	0.028606	0.140824	8.69528	0.46505	0.0898117	NA	0.0118964	0.00558503	0.000599242	0.00376783	0.901786	2.0404	0.175904	NA	0.45356	4.63237	0.413877	0.181027	0.00380129	0.0153513	0.15309	NA	NA
4737	sarcoma	WT	30.3	160711_TalyaDayton_polar_19	2016-07-12 13:02:51	0.0106821	NA	0.000513156	NA	0.0169082	0.0037665	0.00013883	0.160311	0.267732	0.000298967	0.0358174	0.00785802	9.22973e-05	0.393248	0.108112	0.0245103	NA	0.030422	0.397814	8.12682e-05	0.00771933	0.0173291	0.000568276	7.96929	0.352875	0.101128	NA	0.0161867	0.00437028	0.000680982	0.00135776	0.829056	3.23039	0.0604073	NA	0.328284	2.47082	0.33151	0.116768	0.00265159	0.0125085	0.135888	NA	NA
4541	sarcoma	M2 KO	29.8	160711_TalyaDayton_polar_20	2016-07-12 13:19:09	0.0106141	NA	0.000570521	NA	0.0533733	0.00332554	0.000120876	0.19169	0.0901747	1.82759e-05	0.0149337	0.00783752	0.000126241	0.458289	0.0624264	0.0269161	NA	0.0344603	0.244035	NA	0.00351859	0.454425	0.0613329	7.45994	0.42099	0.10139	NA	0.00728255	0.00349416	0.000414291	0.00313025	0.870612	6.73203	0.0388111	NA	0.382715	3.70784	0.457576	0.186799	0.00241092	0.0123225	0.156786	NA	NA
4144	sarcoma	M2 KO	28.7	160711_TalyaDayton_polar_22	2016-07-12 13:51:45	0.012748	NA	0.000909598	NA	0.0182589	0.00282164	0.000270053	0.12737	0.113603	0.000366242	0.0680589	0.00716831	0.000117262	0.325592	0.190676	0.0289465	0.00363645	0.0368297	0.217004	1.16636e-05	0.00374161	0.552377	0.124497	7.53976	0.451129	0.0894227	NA	0.00406545	0.00445824	0.00103164	0.00267545	0.82261	4.79737	0.0651683	NA	0.379708	3.52069	0.374809	0.171708	0.00458919	0.0125157	0.165156	NA	NA
4469	sarcoma	M2 KO	28.3	160711_TalyaDayton_polar_23	2016-07-12 14:08:03	0.0112454	NA	0.000506697	NA	0.0148895	0.00278646	0.000131983	0.308327	0.140615	0.000336336	0.0586705	0.00459587	0.000145026	0.403555	0.0618791	0.0215517	NA	0.0341388	0.343144	8.02856e-05	0.0131074	0.114224	0.140798	7.53698	0.39083	0.122126	NA	0.0310257	0.00647095	0.000481387	0.00240273	0.618172	4.69236	0.0666531	NA	0.302757	1.91042	0.371155	0.123284	0.00187564	0.0179647	0.155671	NA	NA
4473	sarcoma	M2 KO	27.6	160711_TalyaDayton_polar_24	2016-07-12 14:24:22	0.0104985	NA	0.000621855	NA	0.026018	0.00440552	0.000136282	0.142391	0.507778	0.00051139	0.0248923	0.00291094	0.000133462	0.400071	0.250377	0.0314126	NA	0.0265108	0.0526595	3.66726e-05	0.00428514	0.0387643	0.0685704	9.36389	0.530982	0.174872	NA	0.00541097	0.0048176	0.00049214	0.00314235	1.00625	4.14289	0.0745331	NA	0.472295	4.84389	0.721932	0.160428	0.00292915	0.0173271	0.325122	NA	NA
4535	sarcoma	M2 KO	29.9	160711_TalyaDayton_polar_25	2016-07-12 14:40:40	0.00956638	NA	0.000483094	NA	0.0225694	0.00409647	9.89241e-05	0.410642	0.12069	0.000704354	0.0939192	0.00414989	0.000218372	0.475197	0.204723	0.0446319	NA	0.0322304	0.0867171	0.000123674	0.0064206	0.0664505	0.31783	10.9878	0.435762	0.106509	NA	0.00787274	0.0125393	0.000406956	0.00186262	0.883384	5.57957	0.239791	NA	0.412862	7.16264	0.63581	0.144679	0.00312358	0.0148689	0.267764	NA	NA
4733	sarcoma	M2 KO	28	160711_TalyaDayton_polar_21	2016-07-12 13:35:27	0.0136033	NA	0.000382145	NA	0.0245551	0.00566681	0.00016061	0.153795	0.0892101	0.000546098	0.071175	0.00481879	0.000122265	0.360094	0.233246	0.0273993	NA	0.0286118	0.505734	4.18735e-05	0.00808046	0.159214	0.206857	8.39058	0.335292	0.0675358	NA	0.00704113	0.0103774	0.000312947	0.00173799	0.721258	4.20858	0.142877	NA	0.381976	2.94675	0.447485	0.121715	0.00493459	0.0174957	0.199526	NA	NA
Comparisons after normalization
Sarcoma		M2 KO vs. WT		p		0.271188	#DIV/0!	0.884272	#DIV/0!	0.156309	0.984912	0.550159	0.271494	0.57941	0.337738	0.496197	0.424567	0.74076	0.873731	0.156304	0.111019	#DIV/0!	0.651623	0.356425	0.517138	0.699615	0.361609	0.281939	0.238959	0.544704	0.515161	#DIV/0!	0.757495	0.287607	0.887499	0.710536	0.640677	0.384994	0.458319	#DIV/0!	0.55863	0.327464	0.253801	0.560995	0.686237	0.821815	0.202868	#DIV/0!	#DIV/0!
				fold change		1.30664	#DIV/0!	1.04402	#DIV/0!	1.69507	0.997091	0.81348	1.43196	0.809379	1.49613	1.2722	0.807729	0.839663	0.981725	1.62884	1.54278	#DIV/0!	1.11392	0.278117	1.38623	1.13542	1.79271	1.62967	1.13846	1.0633	0.89351	#DIV/0!	1.16829	1.48032	0.954861	0.926175	1.04458	1.18027	1.40648	#DIV/0!	1.05673	0.75956	1.25403	0.93645	1.12962	1.02229	1.2802	#DIV/0!	#DIV/0!
[truncated: 116 more columns]

## Sheet: Component
Component Name		Curve Index	Weighting Index	Origin Index	Equation
Filename	Sample Type	Sample Name	Sample ID	Exp Amt	Calc Amt	Units	%Diff	Level	%RSD-AMT	Peak Status	Response Ratio	Response Type	Equation	Area	Height	ISTD Area	ISTD Ht	RT	Rel RT	Del RT	S/N	Start Time	End Time	Start Height	End Height	Integ Code	Search Window	Threshold	Smooth	Acq Date	Duration	Exp Method	Proc Method	Vial	Inj Vol	Sample Wt	Sample Vol	ISTD Base Amt	ISTD Calc Amt	Dilution Factor	User Test 1	User Text 2	User Text3	User Text4	User Text5	Comment
